# Supplementary material for: Genovariation Study of Hantavirus in Main Endemic Areas of Hemorrhagic Fever with Renal Syndrome in Hebei Province, China
Source: PLoS One. 2016 Jul 21;11(7):e0159731. doi: 10.1371/journal.pone.0159731 (PMC4956097; doi:10.1371/journal.pone.0159731)
Supplement: S1 Text — (TXT) [file pone.0159731.s001.txt]

>KM115585
tagtagtagactccgcaagaaacagcagttaaataacagcaggatcatgtggagtttgctattattggccgctttagttg
gccaaggctttgcattaaaaaatgtgtttgacatgagaattcagtgtccccactcagtcaaatttggagaaacaagtgtg
tcaggctatacagaattgcccccactctcattacaggaggcagaacagctagtgccagagagctcatgcaacatggacaa
ccaccaatcactctcaacaataaataaattaaccaaggtaatatggcagaaaaaagcaaatcaggaatcagcaaaccaga
attcatttgaagttgcagagagtgaagtcagcttcaaagggttgtgcatgttaaagcatagaatggttgaagaatcatat
agaaacaggagatcagtaatctgttatgatctagcctgtaatagcacattctgtaagccaactgtttacatgattgttcc
tatacatgcttgcaacatgatgaaaagctgtttgattggccttggtccctatagaatccaggttgtctatgaaaggacat
actgcactacgggtatattgacagaaggaaagtgctttgtccctgacaaggctgttgtcagtgcattgaagagaggcatg
tatgccatagcaagcatagagacaatctgcttttttatccatcagaaaggaaatacatataagatagtgactgccattac
atcagcaatgggctccaaatgtaataatacagatactaaagttcagggatattatatctgtattattggtggaaactctg
cccctgtatatgccccttctggtgaagactttagggcaatggaagttttttctgggattattatgtcaccgcatggagaa
gaccatgacctccctggcgaagaaatcgcaacataccagatttcagggcagatagaggcaaaaatccctcatacagtgag
ctccaaaaacttaaaattgactgcttttgcaggtattccatcatactcatcaactagtatattggctgcttcagaagatg
gtcgcttcatatttagtcctggtttatttcctaacctaaatcagtcagtctgtgataacaatgcacttcctctaatctgg
aggggcctaattgatttaacgggatactatgaggcagtccacccttgcaatgtattctgtgtcttatcaggaccaggcgc
ttcatgtgaagccttttcagaaggaggtattttcaatattacttctccaatgtgtctggtgtccaagcaaaataggttta
gagcagctgagcagcagatcagctttgtctgccaaagggtcgacatggatattatagtgtactgtaatggtcaaaaaaag
acaatcctaacaaaaacattagttataggccaatgtatttatactattacaagtctcttttcactgttaccaggggttgc
ccattctattgctattgagttgtgtgttccagggtttcatggctgggccacagctgcacttttgatcacattctgctttg
gctgggtattgattcctgcatgtacattagctattcttctagttcttaagttttttgcaaatatccttcatacaagcaat
caagagaatcgattcaaagctattctacggaaaataaaggaggagtttgaaaaaacaaagggttccatggtttgtgagat
ctgtaagtacgagtgtgaaacattaaaggaattgaaggcacataatctatcatgtgttcaaggggagtgcccatattgct
ttacccactgtgaaccgacagaaactgcaattcaggcacattacaaagtttgtcaagccacccaccgattcagagaggat
ttaaaaaagactgtaactcctcaaaatattggcccaggctgttaccgaacattgaatcttttcaggtataaaagtaggtg
ttatattctgacaatgtggactcttcttctcattattgaatccatcctctgggcagcaagtgcggcagaaatccccctag
tccctctctggacagataatgctcatggcgttgggagtgttcctatgcatacagatcttgaattagacttttctttgcca
tctagttctaagtacacatataaaagacatcttacaaacccagttaatgaccaacagagtgtctcattgcatatagaaat
tgaaagtcaaggcattggtgctgatgttcatcatcttggacattggtatgatgcaagattgaatctaaaaacctcatttc
attgctacggtgcctgcacaaaataccaatatccatggcatactgcaaaatgccattttgagaaagattatgagtatgag
aatagttgggcatgcaaccccccagattgcccaggggttggtacaggttgtactgcttgcggattatacttagatcaatt
gaagccagtaggaacagccctcaagattataagtgtgagatacagtagaaaagtgtgcgtgcagtttggtgaagaatacc
tttgtaaaacaattgatatgaatgattgctttgtgactaggcatgccaaaatatgtataattgggactgtatctaagttt
tctcaaggtgacactctactatttcttgggcccatggaaggaggtggtataatctttaaacactggtgtacatctacctg
tcactttggagaccctggtgatgttatgggtccaaaagataaaccatttatttgccctgaattcccagggcaattcagaa
agaaatgtaattttgccacaactccagtttgtgaatatgatgggaacattatttcaggctataagaaagttcttgcgaca
attgattctttccaatcatttaacacaagcaatatacacttcactgatgagagaattgaatggagagatcctgatggtat
gcttcgggatcatattaatattgttatttctaaagatattgattttgaaaatttggccgagaatccttgtaaagtagggc
tccaggctgcaaacatagaaggtgcttggggttcaggtgtcgggttcacactcacatgccaggtgtctctcacagaatgc
ccgacatttcttacgtcaataaaggcctgtgacatggcaatctgttatggtgcagaaagtgtgacactcttacgaggaca
aaatactgtcaaaattaccgggaaaggtggccacagtggttcttcatttaaatgctgtcatgggaaagaatgttcatcaa
ctggccttcaagccagtgcaccacacctggataaggtaaatggcatttctgagttagaaaacgagaaagtttatgatgat
ggtgcacctgaatgtggcattacttgttggtttaaaaaatcaggtgaatgggttatgggtataatcaatgggaactgggt
tgtcctaattgttttgtgtgtcctgctacttttttctcttatcctgttgagcatcttgtgtcctgttagaaagcataaaa
aatcataaatcctacctattaatctcaacatcatgtgttaagttttaaacactttatcatttaaaacttcaccaggctct
aatatctgataactaactttcatttttatttttatatggattaattactaaaaaaaatactctcttctatctcccaatct
tttattgattcaccggggtgttgtcttgacatcttgcggagtctactacta
>KM115586
tagtagtagactccgcaagaaacagcagttaaataccagcaggatcatgtggagtttgctattattggccgctttagttg
gccaaggctttgcattaaaaaatgtgtttgacatgagaattcagtgtcctcactcagtcaactttggagaaacaagtgtg
tcaggctatacagaattgcccccactctcattacaggaggcagaacagctagtgccagagagctcatgcaacatggacaa
ccaccaatcactctcaacaataaataaattaaccaaggtaatatggcggaaaaaagcaaatcaggaatcagcaaaccaga
attcatttgaagttgcagagagtgaagtcagcttcaaagggttgtgcatgttaaagcatagaatggttgaagaatcatat
agaaacaggagatcagtaatctgttatgatctagcctgtaatagcacattctgtaagccaactgtttacatgattgttcc
tatacatgcttgcaacatgatgaaaagctgtttgattggccttggtccctatagaatccaggttgtctatgaaaggacat
actgcactacgggtatattgacagaaggaaagtgctttgtccctgacaaggctgttgtcagtgcattgaagagaggcatg
tatgccatagcaagcatagagacaatctgcttttttatccatcagaaaggaaatacatataagatagtgactgccattac
atcagcaatgggctccaaatgtaataatacagatactaaagttcagggatattatatctgtattattggtggaaactctg
cccctgtatatgccccttctggtgaagactttagggcaatggaagttttttctgggattattatgtcaccgcatggagaa
gaccatgacctccctggcgaagaaatcgcaacataccagatttcagggcagatagaggcaaaaatccctcatacagtgag
ctccaaaaacttaaaattgactgcttttgcaggtattccatcatactcatcaactagtatattagctgcttcaggagata
gtcgcttcatatttagtcctggtttatttcctaacctaaatcagtcagtctgtgataacaatgcacttcctttaatctgg
aggggcctaattgatttaacgggatactatgaggcagtccacccttgcaatgtattctgtgtcttatcaggaccaggcgc
ttcatgtgaagccttttcagaaggaggtattttcaatattacttctccaatgtgtctggtgtccaagcaaaataggttta
gagcagctgagcagcagatcagctttgtctgccaaagggtcgacatggatattatagtgtactgtaatggtcaaaaaaag
acaatcctaacaaaaacattagttataggccaatgtatttatactattacaagtctcttttcactgttaccaggggttgc
ccattctattgctattgagttgtgtgttccagggtttcatggctgggccacagctgcacttttgatcacattctgctttg
gctgggtattgattcctgcatgtacattagctattcttctagttcttaagttttttgcaaatatccttcatacaagcaat
caagagaatcgattcaaagctattctacggaaaataaaggaggagtttgaaaaaacaaagggttccatggtttgtgagat
ctgtaagtacgagtgtgaaacattaaaggaattgaaggcacataatctatcatgtgttcaaggggagtgcccatattgct
ttacccactgtgaaccgacagaaactgcaattcaggcacattacaaagtttgtcaagccacccaccgattcagagaggat
ttaaaaaagactgtaactcctcaaaatattggcccaggctgttaccgaacattgaatcttttcaggtataaaagtaggtg
ttatattctgacaatgtggactcttcttctcattattgaatccatcctctgggcagcaagtgcggcagaaatccccctag
tccctctctggacagataatgctcatggcgttgggagtgttcctatgcatacagatcttgaattagacttttctttgcca
tctagttctaagtacacatataaaagacatcttacaaacccagttaatgaccaacagagtgtctcattgcatatagaaat
tgaaagtcaaggcattggtgctgatgttcatcatcttggacattggtatgatgcaagattgaatctaaaaacctcatttc
attgctacggtgcctgcacaaaataccaatatccatggcatactgcaaaatgccattttgagaaagattatgagtatgag
aatagttgggcatgcaaccccccagattgcccaggggttggtacaggttgtactgcttgtggattatacctagatcaatt
gaagccagtaggaacagccttcaagattataagtgtgagatacagtagaaaagtgtgcgtgcagtttggtgaagaatacc
tttgtaaaacaattgatatgaatgattgctttgtgactaggcatgccaaaatatgtataattgggactgtatctaagttt
tctcaaggtgatactctactatttcttgggcccatggaaggaggtggtataatctttaaacactggtgtacatctacctg
tcactttggagaccctggtgatgttatgggtccaaaagataaaccatttatttgccctgaattcccagggcaattccgaa
agaaatgtaattttgccacaactccagtttgtgaatatgatgggaacattatttcaggctataagaaagtacttgcgaca
attgattctttccaatcatttaacacaagcaatatacacttcaccgatgagacaattgaatggagagatcctgatggtat
gcttcgggatcatattaatattgttatttctaaagatattgattttgaaaatttggccgagaatccttgtaaagtagggc
tccaggctgcaaacatagaaggtgcttggggttcaggtgtcgggttcacactcacatgccaggtgtctctcacagaatgc
ccgacatttcttacatcaataaaggcctgtgacatggcaatctgttatggtgcagaaagtgtgacactctcacgaggaca
aaatactgtcaaaattaccgggaaaggtggccacagtggttcttcatttaaatgctgtcatgggaaagaatgttcatcaa
ctggtcttcaagccagtgcaccacacctggataaggtaaatggtatttctgagttagaaaacgagagagtttatgatgat
ggtgcacctgaatgtggcattacttgttggtttaaaaaatcaggtgaatgggttatgggtataatcaatgggaactgggt
tgtcctgattgttttgtgtgtcctgctacttttttctcttatcctgttgagcatcttgtgtcctgttagaaagcataaaa
aatcataaatcctacctattaatctcaacatcatgtgttaagttttaaacactttatcatttaaaacttcaccaggctct
aatatctgataactaactttcatttttatttttatatggattaattactaaaaaaaatactctcttctatctcccaatct
tttattgattcaccggggtgttgtcttgacatcttgcggagtctactacta
>KM233656
tagtagtagactccgcaagaaacagcagttaaataacagcaggatcatgtggagtttgctattcttggccgctttagttg
gtcagggctttgcattaaaaaatgtgtttgacatgagaattcagtgcccccattcagtcaactttggggaaacaagtgtg
tcaggctatacagaattgcccccactctcattacaggaggcagaacagctagtgccagagagctcatgcaacatggataa
ccaccaatcactctcaacaataaataaattaactaaggtaatatggcgaaaaaaagcaaatcaggaatcagcaaaccaaa
attcatttgaagttgtggagagtgaagtcagctttaaagggttgtgtatgttaaagcataggatggttgaagaatcatat
agaaataggagatcagtaatctgttatgatctagcctgtaatagtacattctgtaagccaactgtttacatgattgttcc
tatacatgcttgcaacatgatgaaaagctgtttgattggccttggtccctacagaatccaggttgtctacgaaaggacat
actgcactacgggtatattgacagaaggaaagtgctttgtccccgacaaggctgttgtcagtgcattgaagagaggcatg
tatgccatagcaagcatagagacaatctgcttttttattcatcagaaagggaatacatataagatagtaactgtcattac
atcagcaatgggctccaaatgtaataatacagatactaaagttcagggatattatatctgtattattggtggaaactctg
cccctgtatatgcccctgctggtgaagactttagggcaatggaggttttttctgggattattacatcaccacatggggaa
gaccatgacctccctggcgaagaaattgcaacataccagatttcagggcagatagaggcaaaaatccctcatacagtgag
ctctaaaaacttaaaattgactgcttttgcaggtatcccatcttactcatcaactagtatattagctgcttcagaagatg
gtcgtttcatatttagtcctggtttatttcctaacctaaatcagtcagtctgtgataacaatgcactccctttaatctgg
aggggcctaattgatttaacgggatactatgaggcagtccacccttgcaatgtattctgtgtcttatcaggaccaggtgc
ttcatgtgaagccttttcagaaggaggtattttcaatattacttctccgatgtgtctggtgtccaagcaaaataggttca
gagcagctgagcagcagatcagctttgtctgccaaagggtcgatatggatattatagtgtactgtaatggtcaaaaaaag
acaatcctaacaaaaacattagttataggccaatgtatttatactattacaagtctcttttcactgttgccaggggttgc
ccattctattgctattgagttgtgtgtcccagggtttcatggctgggccacagctgcacttttgatcacattctgctttg
gctgggtattgatccctgcatgtacattagctattcttctagttctcaagttttttgcaaatatccttcatacaagcaat
caagagaatcgattcaaagccattctacggaaaataaaggaggagtttgaaaaaacaaagggttccatggtttgtgagat
ctgcaagtacgagtgtgaaacattaaaggaattgaaggcacataatctatcatgtgttcaaggagagtgcccatattgct
ttacccactgtgaaccgacagaaactgcaattcaggcacattacaaagtttgtcaagccacccaccgattcagagaagat
ttaaaaaagactgtaactcctcaaaatattgggccaggctgttaccgaacattgaatcttttcaggtataaaagtaggtg
ttatattctgacaatgtggactcttcttctcattattgaatccatcctctgggcagcaagtgcagcagaaatcccccttg
tccctctctggacagataatgctcatggcgttgggagtgttcctatgcatacagatcttgaattagacttttctttgcca
tctagttctaagtatacatataaaagacatcttacaaacccagttaatgaccaacagagtgtctcattgcatatagaaat
tgaaagtcaaggcattggtgctgatgttcatcatcttggacattggtatgatgcaagattgaacctaaaaacctcatttc
attgctatggtgcctgcacaaaataccaatacccatggcacactgcaaaatgccattttgagaaagattatgagtatgaa
aatagttgggcatgcaaccccccggattgcccaggggttggtacaggttgtactgcgtgtggattatatctagatcaatt
gaagccagtaggaacagcctttaaaattataagtgtaagatacagtagaaaagtgtgcgtgcagtttggtgaagaatacc
tttgtaaaacaattgatatgaatgattgctttgtgactagacatgccaaaatatgtattattgggactgtatctaagttc
tctcaaggtgacactctactatttcttgggcccatggaaggaggtggtataatctttaagcattggtgtacgtctacctg
tcactttggagaccctggtgatgttatgggtccaaaagataaaccatttatttgccctgaattcccagggcaatttagga
agaaatgtaattttgccacaactccagtttgtgaatatgatgggaacattatttcaggctataagaaagttcttgcaaca
attgattctttccaatcgtttaacacaagcaatatacacttcactgatgagagaattgaatggagagaccctgatggtat
gcttcgggatcatatcaatattgttatttctaaagatactgattttgaaaatttggccgagaatccttgtaaagtagggc
tccaggcagcaaacatagaaggtgcttggggttcaggtgtcgggtttacactcacatgccaggtgtctctcacagaatgc
ccaacatttctcacgtcaataaaggcctgtgacatggcaatttgttatggtgcagaaagtgtgacactctcacgaggaca
aaatactgtcaaaattaccgggaaaggtggccatagtggttcttcatttaaatgctgtcatgggaaagaatgttcatcaa
ctggccttcaagccagtgcaccacatctggataaggtaaatggtatctctgaattagaaaacgagaaagtttatgatgat
ggtgcacctgaatgtggcgttacttgttggtttaaaaaatcaggtgaatgggttatgggtataatcaatgggaactgggt
tgtcttaattgttttgtgtgtcctgctgctcttctctcttatcctgttgagcattttgtgtcctgttagaaagcataaaa
aatcataaatcctacctattaatctgaacatcatgtatcaagtttaaaacattttaccatttaaaacttaacctggctct
aatatctgataactaactttcatttttatttttatatggattaattactaaaaaaaatactctcttctatctcccaatct
tttattgattcaccggggtgttgtcttgacatcttgcggagtctactacta
>KM233657
tagtagtagactccgcaagaaacagcagttaaataacagcaggatcatgtggagtttgctattcttggccgctttagttg
gtcagggcgttgcattaaaaaatgtgtttgacatgagaattcagtgtccccattcagtcaactttggggaaacaagtgtg
tcaggctatacagaattgcccccactctcattacaggaggcagaacagctagtgccagagagctcatgcaacatggataa
ccaccaatcactctcaacaataaacaaattaactaaggtaatatggcgaaaaaaagcaaatcaggaatcagcaaaccaaa
attcatttgaagttgtggagagtgaagtcagctttaaagggttgtgtatgttaaagcataggatggttgaagaatcatat
agaaacaggagatcagtaatctgttatgatctagcctgtaatagtacattctgtaagccaactgtttacatgattgttcc
tatacatgcttgcaacatgatgaaaagctgtttgattggccttggtccctacagaatccaggttgtctacgaaaggacat
actgcactacgggtatattgacagaaggaaagtgctttgtccccgacaaggctgttgtcagtgcattgaagagaggcatg
tatgccatagcaagcatagagacaatctgcttttttattcatcagaaagggaatacatataagatagtgactgccattac
atcagcaatgggctccaaatgtaataatacagatactaaagttcagggatattatatctgtattattggtggaaactctg
cccctgtatatgcccctgctggtgaagactttagggcaatggaggttttttctgggattattacatcaccacatggggaa
gaccatgacctccctggcgaagaaattgcaacataccagatttcagggcagatagaggcaaaaatccctcatacagtgag
ctctaaaaacttaaaattgactgcttttgcaggtatcccatcatactcatcaactagtatattagctgcttcagaagatg
gtcgtttcatatttagtcctggtttatttcctaacctaaatcagtcagtctgtgataacaatgcactccctttaatctgg
aggggcctaattgatttaacgggatactatgaggcagtccacccttgcaatgtattctgtgtcttatcaggaccaggtgc
ttcatgtgaagccttttcagaaggaggtattttcaatattacttctccaatgtgtttggtgtccaagcaaaataggttca
gagcagctgagcagcagatcagctttgtctgccaaagggtcgatatggatattatagtgtactgtaatggtcaaaaaaag
acaatcctaacaaaaacattagttataggccaatgtatttatactattacaagtctcttttcactgttgccaggggttgc
ccattctattgctattgagttgtgtgtcccagggtttcatggctgggccacagctgcacttttgatcacattctgctttg
gctgggtattgatccctgcatgtacattagctattcttctagttctcaagttttttgcaaatatccttcatacaagcaat
caagagaatcgattcaaagccattctacggaaaataaaggaggagtttgaaaaaacaaagggttccatggtttgtgagat
ctgtaagtacgagtgtgaaacattaaaggaattgaaggcacataatctatcatgtgttcaaggagagtgcccatattgct
ttacccactgtgaaccaacagaaactgcaattcaggcacattacaaagtttgtcaagccacccaccgattcagagaagat
ttaaaaaagactgtaactcctcaaaatattgggccaggctgttaccgaacattgaatcttttcaggtataaaagtaggtg
ttatattctaacaatgtggactcttcttctcattattgaatccatcctctgggcagcaagtgcagcagaaatcccccttg
tccctctctggacagataatgctcatggcgttgggagtgttcctatgcatacagatcttgaattagacttttctttgcca
tctagttctaagtatacatataaaagacatcttacaaacccagttaatgaccaacagagtgtctcattgcatatagaaat
tgaaagtcaaggcattggtgctgatgttcatcatcttggacattggtatgatgcaagattgaacctaaaaacctcatttc
attgctatggtgcctgcacaaaataccaatacccatggcacactgcaaaatgccattttgagaaagattatgagtatgaa
aatagttgggcatgcaaccccccggattgcccaggggttggtacaggttgtactgcgtgtggattatatctagatcaatt
gaagccagtaggaacagcctttaaaattataagtgtaagatacagtagaaaagtgtgcgtgcagtttggtgaagaatacc
tttgcaaaacaattgatatgaatgattgctttgtgactagacatgccaaaatatgtattattgggactgtatctaagttc
tctcaaggtgacactctactatttcttgggcccatggaaggaggtggtataatctttaagcactggtgtacgtctacctg
tcacttcggagaccctggcgatgttatgggtccaaaagataaaccatttatttgccctgaattcccagggcaattcagga
agaaatgtaattttgccacaactccagtttgtgaatatgacgggaacattatttcaggctataagaaagttcttgcaaca
attgattctttccaatcgtttaacacaagcaatatacacttcactgatgagagaattgaatggagagaccctgatggtat
gcttcgggatcatatcaatattgttatttctaaagatattgattttgaaaatttggccgagaatccttgtaaagtagggc
tccaggcagcaaacatagaaggtgcttggggttcaggtgttgggtttacactcacatgccaggtgtctctcacagaatgc
ccaacatttctcacgtcaataaaggcctgtgacatggcaatttgttatggtgcagaaagtgtgacactctcacgaggaca
aaatactgtcaaaattaccgggaaaggtggccatagtggttcttcatttaaatgctgtcatgggaaagaatgttcatcaa
ctggccttcaagccagtgcaccacatctggataaggtaaatggtttctctgaattagaaaacgagaaagtttatgatgat
ggtgcacctgaatgtggcgttacttgttggtttaaaaaatcaggtgaatgggttatgggtataatcaatgggaactgggt
tgtcttaattgttttgtgtatcctgctgctcttctctcttatcctgttgagcattttgtgtcctgttagaaagcataaaa
aatcataaatcctacctattaatcttaacatcatgtatcaagtttaaaacactttaccatttaaaacttaacctggctct
aatatctgataactaactctcatttttatttttatatggattaattactaaaaaaaatactctcttctatctcccaatct
tttattgatccaccggggtgttgtcttgacatcttgcggagtctactacta
>KM233658
tagtagtagactccgcaagaaacagcagttaaataacagcaggatcatgtggagtttgctattcttggccgctttagttg
gtcagggctttgcattaaaaaatgtgtttgacatgagaattcagtgtccccattcagtcaactttggggaaacaagtgtg
tcaggctatacaggattgcccccactctcattacaggaggcagaacagctagtgccagagagctcatgcaacatggataa
ccaccaatcactctcaataataaataaattaactaaggtaatatggcgaaaaaaagcaaatcaggaatcagcaaaccaaa
attcatttgaagttgtggagagtgaagtcagctttaaagggttgtgtatgttaaagcatagaatggttgaagaatcatat
agaaataggagatcagtaatctgttatgatctagcctgtaatagtacattctgtaagccaactgtttacatgattgttcc
tatacatgcttgcaatatgatgaaaagctgtttgattggccttggtccctacagaatccaggttgtctacgaaaggacat
actgcactacgggtatattgacagaaggaaagtgctttgtccccgacaaggctgttgtcagtgcattgaagagaggcatg
tatgccatagcaagcatagagacaatctgcttttttattcatcagaaagggaatacatataagatagtgactgccattac
atcagcaatgggctccaaatgtaataatacagatactaaagttcagggatattatatctgtattattggtggaaactctg
cccctgtatatgcccctgctggtgaagactttagggcaatggaggttttttctgggattattacatcaccacatggggaa
gaccatgacctccctggcgaagaaattgcaacataccagatttcagggcagatagaggcaaaaatccctcatacagtgag
ctctaaaaacttaaaattgactgcttttgcaggtatcccatcatactcatcaactagtatattagctgcttcagaagatg
gtcgtttcatatttagtcctggtttatttcctaacctaaatcagtcagtctgtgataacaatgcacttcctttaatctgg
aggggcctaattgatttaacgggatactatgaggcagtccacccttgcaatgtattctgtgtcttatcaggaccaggtgc
ttcatgtgaagccttttcagaaggaggcattttcaatattacttctccaatgtgtctggtgtccaagcaaaataggttca
gagcagctgagcagcagatcagctttgtctgccaaagggtcgatatggatattatagtgtactgtaatggtcaaaaaaag
acaatcctaacaaaaacattagttataggccaatgtatttatactattacaagtctcttttcactgttgccaggggttgc
ccattctattgctattgagttgtgtgtcccagggtttcatggctgggccacagctgcacttttgatcacattctgctttg
gctgggtattgatccctgcatgtacattagctattcttctagttctcaagttttttgcaaatatccttcatacaagcaat
caagagaatcgattcaaagccattctacggaaaataaaggaggagtttgaaaaaacaaagggttccatggtttgtgagat
ctgtaagtacgagtgtgaaacattaaaggaattgaaggcacataatctatcatgtgttcaaggagagtgcccatattgct
ttacccactgtgaaccgacagaaactgcaattcaggcacattacaaagtttgtcaagccacccaccgattcagagaagat
ttaaaaaagactgtaactcctcaaaatattgggccaggctgttaccgaacattgaatcttttcaggtataaaagtaggtg
ttatattctgacaatgtggactcttcttctcattattgaatccatcctctgggcagcaagtgcagcagaaattccacttg
tccctctctggacagataatgctcatggcgttgggagtgttcctatgcatacagatcttgaattagacttttctttgcca
tctagttctaagtatacatataaacgacatcttacaaacccagttaatgaccaacagagtgtctcattgcatatagaaat
tgaaagtcaaggcattggtgctgatgttcatcatcttggacattggtatgatgcaagattgaacctaaaaacctcatttc
attgctatggtgcctgcacaaaataccaatacccatggcacactgcaaaatgccattttgagaaagattatgagtatgaa
aatagttgggcatgcaaccccccggattgcccaggggttggtacaggttgtactgcgtgtggattatatctagatcaatt
gaagccagtaggaacagcctttaaaattataagtgtaagatacagtagaaaagtgtgcgtgcagtttggtgaagagtacc
tttgcaaaacaattgatatgaatgattgctttgtgactagacatgccaaaatatgtattattgggactgtatctaagttc
tctcaaggtgacactctactatttcttgggcccatggaaggaggtggtataatctttaagcactggtgtacgtctacctg
tcactttggagaccctggtgatgttatgggtccaaaagataaaccatttatttgccctgaattcccagggcaattcagga
agaaatgtaattttgccacaactccagtttgtgaatatgatgggaacattatttcaggctataagaaagttcttgcaaca
attgattctttccaatcgtttaacacaagcaatatacacttcactgatgagagaattgaatggagagaccctgatggtat
gcttagggatcatatcaatattgttatttctaaagatattgattttgaaaatttggccgagaatccttgtaaagtagggc
tccaggcagcaaacatagagggtgcttggggttcaggtgtcgggtttacactcacatgccaggtgtctctcacagaatgc
ccaacatttctcacgtcaataaaggcctgtgacatggcaatttgttatggtgcagaaagtgtgacactctcacgaggaca
aaatactgtcaaaattaccgggaaaggtggccatagtggttcttcatttaaatgctgtcatgggaaagaatgttcatcaa
ctggccttcaagccagtgcaccacatctggataaggtaaatggtatctctgaattagaaaacgagaaagtttatgatgat
ggtgcacctgaatgtggcgttacttgttggtttaaaaaatcaggtgaatgggttatgggtataatcaatgggaactgggt
tgtcttaattgttttgtgtgtcctgctgctcttctctcttatcctgttgagcattttgtgtcctgttagaaagcataaaa
aatcataaatcctacctattaatcttaacatcatgtatcaagtttaaaacactttaccatttaaaacttaacctggctct
aatatctgataactaactttcatttttatttttatatggattaattactaaaaaaaatactctcttctatctcccaatct
tttattgattcaccggggtgttgtcttgacatcttgcggagtctactacta
>KM233661
tagtagtagactccgcaagaaacagcagttaaataacagcaggatcatgtggagtttgctattcttggccgctttagttg
gtcagggctttgcattaaaaaatgtgtttgacatgagaattcagtgtccccattcagtcaactttggggaaacaagtgtg
tcaggctatacagaattgcccccactctcattacaggaggcagaacagctagtgccagagagctcatgcaacatggataa
ccaccaatcactctcaacaataaataaattaactaaggtaatatggcgaaaaaaagcaaatcaggaatcagcaaaccaaa
attcatttgaagttgtggagagtgaagtcagctttaaagggttgtgtatgttaaagcatagaatggttgaagaatcatat
agaaataggagatcagtaatctgttatgatctaccctgtaatagtacattctgtaagccaactgtttacatgattgttcc
tatacatgcttgcaacatgatgaaaagctgtttgattggccttggtccctacagaatccaggttgtctacgaaaggacat
actgcactacaggtatattgacagaaggaaagtgctttgtccccgacaaggctgttgtcagtgcattgaagagaggcatg
tatgccatagcaagcatagagacaatctgcttttttattcatcagaaagggaatacatataagatagtgactgccattac
atcagcaatgggctccaaatgtaataatacagatactaaagttcagggatattatatctgtattattggtggaaactctg
cccctgtatatgcccctgctggtgaagactttagggcaatggaggttttttctgggattattacatcaccacatggggaa
gaccatgacctccctggcgaagaaattgcaacataccagatttcagggcagatagaggcaaaaatccctcatacagtgag
ctctaaaaacttaaaattgactgcttttgcaggtatcccatcatactcatcaactagtatattagctgcttcagaagatg
gtcgtttcatatttagtcctggtttatttcctaacctaaatcagtcagtctgtgataacaatgcactccctttaatctgg
aggggcctaattgatttaacgggatactatgaggcagtccacccttgcaatgtattctgtgtcttatcaggaccaggtgc
ttcatgtgaagccttttcagaagggggtattttcaatattacttctccaatgtgtctggtgtccaagcaaaataggttca
gagcagctgagcagcagatcagctttgtctgccaaagggtcgatatggatattatagtgtactgtaatggtcaaaaaaag
acaatcctaacaaaaacattagttataggccaatgtatttatactattacaagtctcttttcactgttgccaggggttgc
ccattctattgctattgagttgtgtgtcccagggtttcatggctgggccacagctgcacttttgatcacattctgctttg
gctgggtattgatccctgcatgtacattagctattcttctagttctcaagttttttgcaaatatccttcatacaagcaat
caagagaatcgattcaaagccattctacggaaaataaaggaggagtttgaaaaaacaaagggttccatggtttgtgagat
ctgtaagtacgagtgtgaaacattcaaggaattgaaggcacataatctatcatgtgttcaaggagagtgcccatattgct
ttacccactgtgaaccgacagaaactgcaattcaggcacattacaaagtttgtcaagccacccaccgattcagagaagat
ttaaaaaagactgtaactcctcaaaatattgggccaggctgttaccgaacattgaatcttttcaggtataaaagtaggtg
ttatattctgacaatgtggactcttcttctcattattgaatccatcctctgggcagcaagtgcagcagaaatcccccttg
tccctctctggacagataatgctcatggtgttggcagtgttcctatgcatacagatcttgaattagacttttctttacca
tctagttctaagtatacatataaaagacatcttacaaacccagttaatgaccaacagagtgtctcattgcatatagaaat
tgaaagtcaaggcattggtgctgatgttcatcatcttggacattggtatgatgcaagattgaacctaaaaacctcatttc
attgctatggtgcctgcacaaaataccaatacccatggcacactgcaaaatgccattttgagaaagattatgagtatgaa
aatagttgggcatgcaaccccccggattgcccaggggttggtacaggttgtactgcgtgtggattatatctagatcaatt
gaagccagtaggaacagcctttaaaattataagtgtaagatacagtagaaaagtgtgcgtgcagtttggtgaagaatacc
tttgcaaaacaattgatatgaatgattgctttgtgactagacatgccaaaatatgtattattgggactgtatctaagttc
tctcaaggtgacactctactatttcttgggcccatggaaggaggtggtataatctttaagcactggtgtacgtctacctg
tcactttggagaccctggtgatgttatgggtccaaaagataaaccatttatttgccctgaattcccagggcaattcagga
agaaatgtaattttgccacaactccagtttgtgaatatgatgggaacattatttcaggctataagaaagttcttgcaaca
attgattctttccaatcgtttaacacaagcaatatacacttcactgatgagagaattgaatggagagaccctgatggtat
gcttcgggatcatatcaatattgttatttctaaagatattgattttgaaaatttggccgagaatccttgtaaagtagggc
tccaggcagcaaacatagaaggtgcttggggttcaggtgtcgggtttacactcacatgccaggtgtctctcacagaatgc
ccaacatttctcacgtcaataaaggcctgtgacatggcaatttgttatggtgcagaaagtgtgacactctcacgaggaca
aaatactgtcaaaattaccgggaaaggtggccatagtggttcttcatttaaatgctgtcatgggaaagaatgttcatcaa
ctggccttcaagccagtgcaccacatctggataaggtaaatggtatctctgaattagaaaacgaaaaagtttatgatgat
ggtgcacctgaatgtggcgttacttgttggtttaaaaaatcaggtgaatgggttatgggtataatcaatgggaactgggt
tgtcttaattgttttgtgtgtcctgctgctcttctctcttatcctgttgagcattttgtgtcctgttagaaagcataaaa
aatcataaatcctacctattaatcttaacatcatgtatcaagtttaaaacactttaccatttaaaacttaacctggctct
aatatctgaaaactaactttcatttttatttttatatggattaattactaaaaaaaatactctcttctatctcccaatct
tttattgattcaccggggtgttgtcttgacatcttgcggagtctactacta
>KM233653
tagtagtagactccgcaagaaacagcagttaaatcacagcaggatcatgtggagtttgctattcttggccgctttagttg
gtcagggctttgcattaaaaaatgtgtttgacatgagaattcagtgtccccattcagtcaactttggggaaacaagtgtg
tcaggctatacagaattgcccccactctcattacaggaggcagaacagctagtgccagagagctcatgcaacatggataa
ccaccaatcactctcaacaataaataaattaactaaggtaatatggcgaaaaaaagcaaatcaggaatcagcaaaccaaa
attcatttgaagttgtggagagtgaagttagctttaaagggttgtgtatgttaaagcatagaatggttgaagaatcatat
agaaacaggagatcagtaatctgttatgatctagcctgtaatagtacattttgtaagccaactgtttacatgattgttcc
tatacatgcttgcaacatgatgaaaagctgtttgattggccttggtccctacagaatccaggttgtctatgaaaggacat
actgcactacaggtatattgacagaaggaaagtgctttgtccccgacaaggctgttgtcagtgcattgaagagaggcatg
tatgccatagcgagcatagagacaatctgcttttttattcatcagaaagggaatacatataagatagtgactgccattac
atcagcaatgggctccaaatgtaataatacagatactaaagttcagggatattatatctgtattattggtggaaactctg
cccctgtatatgcccctgctggtgaggactttagggcaatggaggttttttctgggattattacatcaccacatggggaa
gaccatgacctccctggcgaagaaattgcaacataccagatttcagggcagatagaggcaaaaatccctcatacagtgag
ctctaaaaacttaaaattgactgcttttgcaggtatcccatcatactcatcaactagtatattagcggcttcagaagatg
gtcgtttcatatttagtcctggtttattccctaacctaaatcagtcagtctgtgataacaatgcactccctttaatctgg
aggggcctaattgatttaacgggatactatgaggcagtccacccttgcaatgtattctgtgtcttatcaggaccgggtgc
ttcatgtgaagccttttcagaaggaggtattttcaatattacttctccaatgtgtctggtgtccaagcaaaataggttca
gagcagctgagcagcagatcagctttgtctgccaaagggtcgatatggatattatagtatactgtaatggtcaaaaaaag
acaatcctaacaaaaacattagttataggccaatgtatttatactattacaagtctcttttcactgttgccaggggttgc
ccattctattgctattgagttgtgtgtcccagggtttcatggctgggccacagctgcacttttgatcacattctgctttg
gctgggtattgatccctgcatgtacattagctattcttctagttctcaagttttttgcaaatatccttcatacaagcaat
caagagaatcgattcaaagccattctacggaaaataaaggaggagtttgaaaaaacaaagggttccatggtttgtgagat
ctgtaagtacgagtgtgaaacattaaaggaattgaaggcacataatctatcatgtgttcaaggagagtgcccatattgct
ttacccactgtgaaccgacagaaactgcaattcaggcacattacaaagtttgtcaagccacccaccgattcagagaagat
ttaaaaaagactgtaactcctcaaaatattgggccaggctgttaccgaacattgaatcttttcaggtataaaagtaggtg
ttatattttgacaatgtggactcttcttctcattattgaatccatcctctgggcagcaagtgcagcagaaatcccccttg
tacctctctggacagataatgctcatggcgttgggagtgttcctatgcatacagatcttgaattagacttttctttgcca
tctagttctaagtatacatataaaagacatcttacaaacccagttaatgaccaacagagtgtctcattgcatatagaaat
tgaaagtcaaggcattggtgctgatgttcatcatcttggacattggtatgatgcaagattgaacctaaaaacctcatttc
attgctatggtgcctgcacaaaataccaatacccatggcacactgcaaaatgccattttgagaaagattatgagtatgaa
aatagttgggcatgcaaccccccggattgcccaggggttggtacaggttgtactgcgtgtggattatatctagatcaatt
gaagccagtaggaacagcctttaaaattataagtgtaagatacagtagaaaagtgtgcgtgcaatttggtgaagaatacc
tttgcaaaacaattgatatgaatgattgctttgtgactagacatgccaaaatatgtattattgggactgtatctaagttc
tctcaaggtgacactctactatttcttgggcccatggaaggaggtggtataatctttaagcactggtgtacgtctacctg
tcactttggagaccctggtgatgttatgggtccaaaggataaaccatttatttgccctgaattcccagggcaattcagga
agaaatgtaattttgccacaactccagtttgtgaatatgatgggaacattatttcaggctacaagaaagttcttgcaaca
attgattctttccaatcgtttaatacaagcaatatacacttcactgatgagagaattgaatggagagaccctgatggtat
gctccgggatcatatcaatattgttatttctaaagatattgattttgaaaatttggccgagaatccttgtaaagtagggc
tccaggcagcaaacatagaaggtgcttggggttcaggtgtcgggtttacactcacatgccaggtgtctctcacagaatgc
ccaacatttctcacgtcaataaaggcctgtgacatggcaatttgttatggtgcagaaagtgtgacactctcacgaggaca
aaatactgtcaaaattaccgggaaaggtggccatagtggttcttcatttaaatgctgtcatgggaaagaatgttcatcaa
ctggccttcaagccagtgcaccacatctggataaggtaaatggtatctctgaattagaaaacgagaaagtttatgatgat
ggtgcacctgaatgtggcgttacttgttggtttaaaaaatcaggtgaatgggttatgggtataatcaatgggaactgggt
tgtcttaattgttttgtgtgtcctgctgctcttctctcttatcctgttgagcattttgtgtcctgttagaaagcataaaa
aatcataaatcctacctattaatcttaacatcatgtatcaagttttaaacactttaccatttaaaacttaacctggctct
aatatctgataactaactttcatttttatttttatatggattaattactaaaaaaaatactctcttctatttcccaatct
tttattgattcaccggggtgttgtcttgacatcttgcggagtctactacta
>KM233655
tagtagtagactccgcaagaaacagcagttaaataacagcaggatcatgtggagtttgctattcgtggccgctttaattg
gtcagggctttgcattagaaaatgcgtttgacatgagaattcggtgtccccattcggtccactttggggaaacaagtgtg
tcaggctatacagaattgcccccactctcattacaggaggcagaacagctagtgccagagagctcatgcaacatggataa
ccaccaatcactctcaacaataaataaattaactaaggtaatatggcggaaaaaagcaaatcaggaatcagcgaaccaaa
attcatttgaagttgtggagagtgcactcaaaattaaagggttgtgtatgttaaagcatagaatggttgaagaatcatat
agaaacaggagatcagtaatctgttatgatctagcctgtaatagtacattctgtaagccaactgtttacatgattgttcc
tatacatgcttgcaacatgatgaaaagctgtttgattggccttggtccctacagaatccaggttgtctacgaaaggacat
actgcactacgggtatattgacagaaggaaagtgctttgtccccgacaaggctgttgtcagtgcattgaagagaggcatg
tatgccatagcaagcatagagacaatctgcttttttattcatcagaaagggaatacatataagatagtgactgccattac
atcagcaatgggctccaaatgtaataatacagatactaaagttcagggatattatatctgcattattggtggaaactctg
cccctgtatatgcccctgctggtgaagactttagggcaatggaggttttttctgggattattacatcaccacatggggaa
gaccatgacctccctggtgaagaaattgcaacataccagatttcagggcagatagaggcaaaaattcctcatacagtgag
ctctaaaaacttaaaattgactgcttttgcaggtatcccatcatactcatcaactagtatattggctgcttcagaagatg
gtcgtttcatatttagtcctggtttatttcctaacctaaatcagtcagtctgtgacaacaatgcactccctttaatctgg
aggggcctaattgatttaacgggatactatgaggcagtccacccttgcaatgtattctgtgtcttatcaggaccaggtgc
ttcatgtgaagccttttcagaaggaggtattttcaatattacttctccaatgtgtctggtgtccaagcaaaataggttca
gagcagctgagcagcagatcagctttgtctgccaaagggtcgatatggatattatagtgtactgtaatggtcaaaaaaag
acaatcctaacaaaaacattagttataggccaatgtatttataccattacaagtctcttttcactgttgccaggggttgc
ccattctattgctattgagttgtgtgtcccagggtttcatggctgggccacagctgcacttttgatcacattctgctttg
gctgggtattgatccctgcatgtacattagccattcttctagttctcaagttttttgcaaatatccttcatacaagcaat
caagagaatcgattcaaagccattctacggaaaataaaggaggagtttgaaaaaacaaagggttccatggtttgtgagat
ctgtaagtacgagtgtgaaacattaaaggaattgaaggcacataatctatcatgtgtccaaggagagtgcccatactgct
ttacccactgtgaaccgacagaaactgcaattcaggcacattacaaagtttgtcaagccacccaccgattcagagaagat
ttaaaaaagactgtaactcctcaaaatattgggccaggctgttaccgaacattgaatcttttcaggtataaaagtaggtg
ttatattctgacaatgtggactcttcttctcattattgaatccatcctctgggcagcaagtgcagcagaaatcccccttg
tccctctctggacagataatgctcatggcgttggcagtgttcctatgcatacagatcttgaattagacttttctttgcca
tctagttctaagtatacatataaaagacatcttacaaacccagttaatgaccaacagagtgtctcattgcatatagaaat
tgaaagtcaaggcattggtgctgatgttcatcatcttgggcattggtatgatgcaagattgaacctaaaaacctcatttc
attgctatggtgcctgcacaaaataccaatacccatggcacactgcaaaatgccattttgagaaagattatgagtatgaa
aatagttgggcatgcaaccccccggattgcccaggggttggtacaggttgtactgcgtgtggattatatctagatcaatt
gaagccagtaggaacagcctttaaaattataagtgtaagatacagtagaaaagtgtgcgtgcagtttggtgaagaatacc
tttgcaaaacaattgatatgaatgattgctttgtgactagacatgccaaaatatgtattattgggactgtatctaagttc
tctcaaggtgacactctactatttcttgggcccatggaaggaggtggtataatctttaagcactggtgtacgtctacctg
tcacttcggagaccctggtgatgttatgggtccaaaagataaaccatttatttgccctgaattcccagggcaattcagga
agaaatgtaattttgccacaactccagtttgtgaatatgatgggaacattatttcaggctataagaaagttcttgcaaca
attgattctttccaatcgtttaacacaagcaatatacacttcactgatgagagaattgaatggagagaccctgatggtat
gcttcgggatcatatcaatattgttatttctaaagatattgattttgaaaatttggccgagaatccttgtaaagtagggc
tccaggcagcaaacatagaaggtgcttggggttcaggtgttgggtttacactcacatgccaggtgtctctcacagaatgc
ccaacattcctcacgtcaataaaggcctgtgacatggcaatttgttatggtgcagaaagtgtgacactctcacgaggaca
aaatactgtcaaaattaccgggaaaggtggccatagtggttcttcatttaaatgctgtcatgggaaagaatgttcttcaa
ctggccttcaagccagtgcaccacatctggataaggtaaatggtatctctgaattagaaaacgagaaagtttatgatgat
ggtgcacctgagtgtggcgttacttgttggtttaaaaaatcaggtgaatgggttatgggtataatcaatgggaactgggt
tgtcttaattgttttgtgtgtcctgctgctcttctctcttatcctgttgagcattttgtgtcctgttagaaagcataaaa
aatcataaatcctacctattaatcttaacatcatgtatcaagtttaaaacactttaccatttaaaacttaacctggctct
aatatctgctaactaactttcatttttatttttatatggattaattactaaaaaaaatactctcttctatctcccaatct
tttattgattcaccggggtgttgtcttgacatcttgcggagtctactacta
>KM233654
tagtagtagactccgcaagaaacagcagttaaataacagcaggatcatgtggagtttgctattcgtggccgctttaattg
gtcagggctttgcattagaaaatgcgtttgacatgagaattcggtgtccccattcggtccactttggggaaacaagtgtg
tcaggctatacagaattgcccccactctcattacaggaggcagaacagctagtgccagagagctcatgcaacatggataa
ccaccaatcactctcaacaataaataaattaactaaggtaatatggcggaaaaaagcaaatcaggaatcagcgaaccaaa
attcatttgaagttgtggagagtgcactcaaaattaaagggttgtgtatgttaaagcatagaatggttgaagaatcatat
agaaacaggagatcagtaatctgttatgatctagcctgtaatagtacattctgtaagccaactgtttacatgattgttcc
tatacatgcttgcaacatgatgaaaagctgtttgattggccttggtccctacagaatccaggttgtctacgaaaggacat
actgcactacgggtatattgacagaaggaaagtgctttgtccccgacaaggctgttgtcagtgcattgaagagaggcatg
tatgccatagcaagcatagagacaatctgcttttttattcatcagaaagggaatacatataagatagtgactgccattac
atcagcaatgggctccaaatgtaataatacagatactaaagttcagggatattatatctgcattattggtggaaactctg
cccctgtatatgcccctgctggtgaagactttagggcaatggaggttttttctgggattattacatcaccacatggggaa
gaccatgacctccctggtgaagaaattgcaacataccagatttcagggcagatagaggcaaaaattcctcatacagtgag
ctctaaaaacttaaaattgactgcttttgcaggtatcccatcatactcatcaactagtatattggctgcttcagaagatg
gtcgtttcatatttagtcctggtttatttcctaacctaaatcagtcagtctgtgacaacaatgcactccctttaatctgg
aggggcctaattgatttaacgggatactatgaggcagtccacccttgcaatgtattctgtgtcttatcaggaccaggtgc
ttcatgtgaagccttttcagaaggaggtattttcaatattacttctccaatgtgtctggtgtccaagcaaaataggttca
gagcagctgagcagcagatcagctttgtctgccaaagggtcgatatggatattatagtgtactgtaatggtcaaaaaaag
acaatcctaacaaaaacattagttataggccaatgtatttataccattacaagtctcttttcactgttgccaggggttgc
ccattctattgctattgagttgtgtgtcccagggtttcatggctgggccacagctgcacttttgatcacattctgctttg
gctgggtattgatccctgcatgtacattagccattcttctagttctcaagttttttgcaaatatccttcatacaagcaat
caagagaatcgattcaaagccattctacggaaaataaaggaggagtttgaaaaaacaaagggttccatggtttgtgagat
ctgtaagtacgagtgtgaaacattaaaggaattgaaggcacataatctatcatgtgtccaaggagagtgcccatactgct
ttacccactgtgaaccgacagaaactgcaattcaggcacattacaaagtttgtcaagccacccaccgattcagagaagat
ttaaaaaagactgtaactcctcaaaatattgggccaggctgttaccgaacattgaatcttttcaggtataaaagtaggtg
ttatattctgacaatgtggactcttcttctcattattgaatccatcctctgggcagcaagtgcagcagaaatcccccttg
tccctctctggacagataatgctcatggcgttggcagtgttcctatgcatacagatcttgaattagacttttctttgcca
tctagttctaagtatacatataaaagacatcttacaaacccagttaatgaccaacagagtgtctcattgcatatagaaat
tgaaagtcaaggcattggtgctgatgttcatcatcttgggcattggtatgatgcaagattgaacctaaaaacctcatttc
attgctatggtgcctgcacaaaataccaatacccatggcacactgcaaaatgccattttgagaaagattatgagtatgaa
aatagttgggcatgcaaccccccggattgcccaggggttggtacaggttgtactgcgtgtggattatatctagatcaatt
gaagccagtaggaacagcctttaaaattataagtgtaagatacagtagaaaagtgtgcgtgcagtttggtgaagaatacc
tttgcaaaacaattgatatgaatgattgctttgtgactagacatgccaaaatatgtattattgggactgtatctaagttc
tctcaaggtgacactctactatttcttgggcccatggaaggaggtggtataatctttaagcactggtgtacgtctacctg
tcacttcggagaccctggtgatgttatgggtccaaaagataaaccatttatttgccctgaattcccagggcaattcagga
agaaatgtaattttgccacaactccagtttgtgaatatgatgggaacattatttcaggctataagaaagttcttgcaaca
attgattctttccaatcgtttaacacaagcaatatacacttcactgatgagagaattgaatggagagaccctgatggtat
gcttcgggatcatatcaatattgttatttctaaagatattgattttgaaaatttggccgagaatccttgtaaagtagggc
tccaggcagcaaacatagaaggtgcttggggttcaggtgttgggtttacactcacatgccaggtgtctctcacagaatgc
ccaacattcctcacgtcaataaaggcctgtgacatggcaatttgttatggtgcagaaagtgtgacactctcacgaggaca
aaatactgtcaaaattaccgggaaaggtggccatagtggttcttcatttaaatgctgtcatgggaaagaatgttcttcaa
ctggccttcaagccagtgcaccacatctggataaggtaaatggtatctctgaattagaaaacgagaaagtttatgatgat
ggtgcacctgagtgtggcgttacttgttggtttaaaaaatcaggtgaatgggttatgggtataatcaatgggaactgggt
tgtcttaattgttttgtgtgtcctgctgctcttctctcttatcctgttgagcattttgtgtcctgttagaaagcataaaa
aatcataaatcctacctattaatcttaacatcatgtatcaagtttaaaacactttaccatttaaaacttaacctggctct
aatatctgctaactaactttcatttttatttttatatggattaattactaaaaaaaatactctcttctatctcccaatct
tttattgattcaccggggtgttgtcttgacatcttgcggagtctactacta
>KM233659
tagtagtagactccgcaagaaacagcagttaaataacagcaggatcatgtggagtttgctattcttggccgctttagttg
gtcagggctttgcattaaaaaatgtgtttgacatgagaattcagtgtccccattcagtcaactttggggaaacaagtgtg
tcaggctatacagaattgcccccactctcattacaggaggcagaacagctagtgccagagagctcatgcaacatggataa
ccaccaatcactctcaacaataaataaattaactaaggtaatatggcgaaaaaaagcaaatcaggaatcagcaaaccaaa
attcatttgaagttgtggagagtgaagtcagctttaaagggttgtgtatgttaaagcatagaatggttgaagaatcatat
agaaacaggagatcagtaatctgttatgatctagcctgtaatagtacattctgtaagccaactgtttacatgattgttcc
tatacatgcttgcaacatgatgaaaagctgtttgattggccttggtccctacagaatccaggttgtctacgaaaggacat
actgcactacgggtatattgacagaaggaaagtgctttgtccccgacaaggctgttgtcagtgcattgaagagaggcatg
tatgccatagcaagcatagagacaatctgcttttttattcatcagaaagggaatacatataagatagtgactgccattac
atcagcaatgggctccaaatgtaataatacagatactaaagttcagggatattatatctgtattattggtggaaactctg
cccctgtatatgcccctgctggtgaagactttagggcaatggaggttttttctgggattattacatcaccacatggggaa
gaccatgacctccctggcgaagaaattgcaacataccagatttcagggcagatagaggcaaaaatccctcatacagtgag
ctctaaaaacttaaaattgactgcttttgcaggtatcccatcatactcatcaactagtatattagctgcttcagaagatg
gtcgtttcatatttagtcctggtttatttcctaacctaaatcagtcagtctgtgataacaatgcactccctttaatctgg
aggggcctaattgatttaacgggatactatgaggcagtccacccttgcaatgtattctgtgtcttatcaggaccaggtgc
ttcatgtgaagccttttcagaaggaggtattttcaatattacttctccaatgtgtctggtgtccaagcaaaacaggttca
gagcagctgagcagcagatcagctttgtctgccaaagggtcgatatggatattatagtgtactgtaatggtcaaaaaaag
acaatcctaacaaaaacattagttataggccaatgtatttatactattacaagtctcttttcactgttgccaggggttgc
ccattctattgctattgagttgtgtgtcccagggtttcatggctgggccacagccgcacttttgatcacattctgctttg
gctgggtattgatccctgcatgtacattagctattcttctagttctcaagttttttgcaaatatccttcatacaagcaac
caagagaatcgattcaaagccattctacggaaaataaaggaagagtttgaaaaaacaaagggttccatggtttgtgagat
ctgtaagtacgagtgtgaaacattaaaggaattaaaggcacataatctatcatgtgttcaaggagagtgcccatattgct
ttacccactgtgaaccgacagaaactgcaattcaggcacattacaaagtttgccaagccacccatcgattcagagaagat
ttaaaaaagactgtaactcctcaaaatattgggccaggctgttaccgaacattgaatcttttcaggtataaaagtaggtg
ttatattctgacaatgtggactcttcttctcattattgaatccatcctctgggcagcaagtgcagcagaaatcccccttg
tccctctctggacagataatgctcatggcgttgggagtgttcctatgcatacagatcttgagttagacttttctttgcca
tctagttctaagtatacatataaaagacatcttacaaacccagttaatgaccaacagagtgtctcattgcatatagaaat
tgaaagtcaaggcattggtgctgatgtttatcatcttggacattggtatgatgcaagattgaacctaaaaacctcatttc
attgctatggtgcctgcacaaaataccaatacccatggcacactgcaaaatgccattttgagaaagattatgagtatgaa
aatagttgggcatgcaaccccccggattgcccaggggttggtacaggttgtactgcatgtggattatatctagatcaatt
gaagccagtaggaacagcctttaaaattataagtgtaagatacagtagaaaagtgtgcgtgcagtttggtgaagaatacc
tttgcaaaacaattgatatgaatgattgctttgtgactagacatgccaaaatatgtattattgggactgtatctaagttc
tctcaaggtgacactctactatttcttgggcccatggaaggaggtggtataatctttaagcactggtgtacgtctacctg
tcactttggagaccctggtgatgttatgggtccaaaagataaaccatttatttgccctgaattcccagggcaattcagga
agaaatgtaattttgccacaactccagtttgtgaatatgatgggaacattatttcaggttataagaaagttcttgcaaca
attgattctttccaatcgtttaacacaagcaatatacacttcacagatgagagaattgaatggagagaccctgatggtat
gcttcgggatcatatcaatattgttatttctaaagatattgattttgaaaacttggccgaaaatccttgtaaagtagggc
tccaggcagcaaacatagaaggtgcttggggttcaggtgtcgggtttacactcacatgccaggtgtctctcacagaatgc
ccaacatttctcacgtcaataaaggcctgtgacatggcaatttgttatggtgcagaaagtgtgacactctcacgaggaca
aaatactgtcaaaattaccgggaaaggtggtcatagtggttcttcatttaaatgctgtcatgggaaagaatgttcatcaa
ctggccttcaagccagtgcaccacatctggataaggtaaatggtatctctgaattagaaaacgagaaagtttatgatgat
ggtgcacctgaatgtggcgttacttgttggtttaaaaaatcaggtgaatgggttatgggtataatcaatgggaactgggt
tgtcttaattgttttgtgtgtcctgctgctcttttctcttatcctgttgagcattttgtgtcctgttagaaagcataaaa
aatcataaatcctacctattaatcttaacatcatgtatcaagttttaaacactttaccatttaaaacttaacctggctct
aatatctgataactaactttcatttttatttttatatggattaattactaaaaaaaatactctcttctatctcccaatct
tttattgattcaccggggtgttgtcttgacatcttgcggagtctactacta
>KM233660
tagtagtagactccgcaagaaacagcagttaaataacagcaggatcatgtggagtttgctattcttggccgctttagttg
gtcagggctttgcattaaaaaatgtgtttgacatgagaattcagtgtccccattcagtcaactttggggaaacaagtgtg
tcaggctatacagaattgcccccgctctcattacaggaggcagaacagctagtgccagagagctcatgcaacatggataa
ccaccaatcactctcaacaataaataaattaactaaggtaatatggcgaaaaaaagcaaatcaggaatcagcaaaccaaa
attcatttgaagttgtggagagtgaagtcagctttaaagggttgtgtatgttaaagcatagaatggttgaagaatcatat
agaaacaggagatcagtaatctgttatgatctagcctgtaatagtacattctgtaagccaactgtttacatgattgttcc
tatacatgcttgcaacatgatgaaaagctgtttgattggccttggtccctacagaatccaggttgtctacgaaaggacat
actgcactacgggtatattgacagaaggaaagtgctttgtccccgacaaggctgttgtcagtgcattgaagagaggcatg
tatgccatagcaagcatagagacaatctgcttttttattcatcagaaagggaatacatataagatagtgactgccattac
atcagcaatgggctccaaatgtaataatacagatactaaagttcagggatattatatctgtattattggtggaaactctg
cccctgtatatgcccctgctggtgaagactttagggcaatggaggttttttctgggattattacatcaccacatggggaa
gaccatgacctccctggcgaagaaattgcaacataccagatttcagggcagatagaggcaaaaatccctcatacagtgag
ctctaaaaacttaaaattgactgcttttgcaggtatcccatcatactcatcaactagtatattagctgcttcagaagatg
gtcgtttcatatttagtcctggtttatttcctaacctaaatcagtcagtctgtgataacaatgcactccctttaatctgg
aggggcctaattgatttaacgggatactatgaggcagtccacccttgcaatgtattctgtgtcttatcaggaccaggtgc
ttcatgtgaagccttttcagaaggaggtattttcaatattacttctccaatgtgtctggtgtccaagcaaaataggttca
gagcagctgagcagcagatcagctttgtctgccaaagggtcgatatggatattatagtgtactgtaatggtcaaaaaaag
acaatcctaacaaaaacattagttataggccaatgtatttatactattacaagtctcttttcactgttgccaggggttgc
ccattctattgctattgagttgtgtgtcccagggtttcatggctgggccacagccgcacttttgatcacattctgctttg
gctgggtattgatccctgcatgtacattagctattcttctagttctcaagttttttgcaaatatccttcatacaagcaac
caagagaatcgattcaaagccattctacggaaaataaaggaagagtttgaaaaaacaaagggttccatggtttgtgagat
ctgtaagtacgagtgtgaaacattaaaggaattaaaggcacataatctatcatgtgttcaaggagagtgcccatattgct
ttacccactgtgaaccgacagaaactgcaattcaggcacattacaaagtttgccaagccacccatcgattcagagaagat
ttaaaaaagactgtaactcctcaaaatattgggccaggctgttaccgaacattgaatcttttcaggtataaaagtaggtg
ttatattctgacaatgtggactcttcttctcattattgaatccatcctctgggcagcaagtgcagcagaaatcccccttg
tccctctctggacagataatgctcatggcgttgggagtgttcctatgcatacagatcttgagttagacttttctttgcca
tctagttctaagtatacatataaaagacatcttacaaacccagttaatgaccaacagagtgtctcattgcatatagaaat
tgaaagtcaaggcattggtgctgatgttcatcatcttggacattggtatgatgcaagattgaacctaaaaacctcatttc
attgctatggtgcctgcacaaaataccaatacccatggcacactgcaaaatgccattttgagaaagattatgagtatgaa
aatagttgggcatgcaaccccccggattgcccaggggttggtacaggttgtactgcatgtggattatatctagatcaatt
gaagccagtaggaacagcctttaaaattataagtgtaagatacagtagaaaagtgtgcgtgcagtttggtgaagaatacc
tttgcaaaacaattgatatgaatgattgctttgtgactagacatgccaaaatatgtattattgggactgtatctaagttc
tctcaaggtgacactctactatttcttgggcccatggaaggaggtggtataatctttaggcactggtgtacgtctacctg
tcactttggagaccctggtgatgttatgggtccaaaagataaaccatttatttgccctgaattcccagggcaattcagga
agaaatgtaattttgccacaactccagtttgtgaatatgatgggaacattatttcaggttataagaaagttcttgcaaca
attgattctttccaatcgtttaacacaagcaatatacacttcactgatgagagaattgaatggagagaccctgatggtat
gcttcgggatcatatcaatattgttatttctaaagatattgattttgaaaacttggccgaaaatccttgtaaagtagggc
tccaggcagcaaacatagaaggtgcttggggttcaggtgtcgggtttacactcacatgccaggtgtctctcacagaatgc
ccaacatttctcacgtcaataaaggcctgtgacatggcaatttgttatggtgcagaaagtgtgacactctcacgaggaca
aaatactgtcaaaattaccgggaaaggtggtcatagtggttcttcatttaaatgctgtcatgggaaagaatgttcatcaa
ctggccttcaagccagtgcaccacatctggataaggtaaatggtatctctgaattagaaaacgagaaagtttatgatgat
ggtgcgcctgaatgtggcgttacttgttggtttaaaaaatcaggtgaatgggttatgggtataatcaatgggaactgggt
tgtcttaattgttttgtgtgtcctgctgctcttttctcttatcctgttgagcattttgtgtcctgttagaaagcataaaa
aatcataaatcctacctattaatcttaacatcatgtatcaagttttaaacactttaccatttaaaacttaacctggctct
aatatctgataactaactttcatttttatttttatatggattaattactaaaaaaaatactctcttctatctcccaatct
tttattgatccaccggggtgttgtcttgacatcttgcggagtctactacta
